# Supplementary material for: Two-stage flux balance analysis of metabolic networks for drug target identification
Source: BMC Syst Biol. 2011 Jun 20;5(Suppl 1):S11. doi: 10.1186/1752-0509-5-S1-S11 (PMC3121111; doi:10.1186/1752-0509-5-S1-S11)
Supplement: Additional file 1 — Reactions in the hyperuricemia metabolic pathway This file contains the list of reactions in the hyperuricemia metabolic pathway with reaction IDs and Enzyme IDs. [file 1752-0509-5-S1-S11-S1.txt]

C00002 + C00117 => C00020 + C00119	EC:2.7.6.1
C00262 + C00119 => C00130 + C00013	EC:2.4.2.8
C00242 + C00119 => C00144 + C00013	EC:2.4.2.8
C00147 + C00119 => C00020 + C00013  EC:2.4.2.7
C00044 + C00130 + C00049 => C00035 + C00009 + C03794	EC:6.3.4.4
C03794 => C00122 + C00020	EC:4.3.2.2
C00130 + C00003 + C00001 => C00655 + C00004 + C00080  EC:1.1.1.205
C00002 + C00655 + C00064 + C00001 => C00020 + C00013 + C00144 +C00025	EC:6.3.5.2
C00020 + C00001 => C00130 + C00014	EC:3.5.4.6
C00144 + C00005 + C00080 => C00130 + C00014 + C00006	EC:1.7.1.7
C00144 + C00001 => C00387 + C00009	EC:3.1.3.5
C00212 + C00001 => C00294 + C00014	EC:3.5.4.4
C00242 + C00001 => C00385 + C00014	EC:3.5.4.3
C00385 + C00001 + C00007 => C00366 + C00027	EC:1.17.3.2
C00262 + C00003 + C00001 => C00385 + C00004 + C00080	EC:1.17.1.4
C00147 + C00001 => C00262 + C00014	EC:3.5.4.2
C00655 + C00001 => C01762 + C00009	EC:3.1.3.5
C00387 + C00001 => C00242 + C00121	EC:3.2.2.1  EC:3.2.2.8
C00130 + C00001 => C00294 + C00009	EC:3.1.3.5
C00212 + C00001 => C00147 + C00121	EC:3.2.2.1 	EC:3.2.2.7 	EC:3.2.2.8
C00020 + C00001 => C00212 + C00009	EC:3.1.3.5
C00294 + C00001 => C00262 + C00121	EC:3.2.2.1 	EC:3.2.2.2 	EC:3.2.2.8
C01762 + C00001 => C00385 + C00121	EC:3.2.2.1 	
