# Supplementary material for: Two-stage flux balance analysis of metabolic networks for drug target identification
Source: BMC Syst Biol. 2011 Jun 20;5(Suppl 1):S11. doi: 10.1186/1752-0509-5-S1-S11 (PMC3121111; doi:10.1186/1752-0509-5-S1-S11)
Supplement: Additional file 2 — Compounds in the hyperuricemia metabolic pathway This file contains the list of compounds in the hyperuricemia metabolic pathway. [file 1752-0509-5-S1-S11-S2.txt]

C00002	ATP
C00117	D-Ribose 5-phosphate
C00020	AMP
C00119	PRPP,5-Phospho-alpha-D-ribose 1-diphosphate
C00262	Hypoxanthine
C00130	IMP
C00013	Pyrophosphate
C00242	Guanine
C00144	GMP
C00147	Adenine
C00044	GTP
C00049	L-Aspartate
C00035	GDP
C00009	Orthophosphate
C03794	Adenylosuccinate, N6-(1,2-Dicarboxyethyl)-AMP
C00122	Fumarate
C00003	NAD
C00001	H2O
C00655	XMP, Xanthosine 5'-phosphate
C00004	NADH
C00080	H+
C00064	L-Glutamine
C00025	L-Glutamate
C00014	NH3
C00005	NADPH
C00006	NADP+
C00387	Guanosine
C00212	Adenosine
C00294	Inosine
C00385	Xanthine
C00007	Oxygen
C00366	Urate, Uric acid
C00027	H2O2
C01762	Xanthosine
C00121	D-Ribose
