# Supplementary material for: Two-stage flux balance analysis of metabolic networks for drug target identification
Source: BMC Syst Biol. 2011 Jun 20;5(Suppl 1):S11. doi: 10.1186/1752-0509-5-S1-S11 (PMC3121111; doi:10.1186/1752-0509-5-S1-S11)
Supplement: Additional file 3 — Enzymes in the hyperuricemia metabolic pathway This file contains the list of enzymes in the hyperuricemia metabolic pathway. [file 1752-0509-5-S1-S11-S3.txt]

EC 2.7.6.1	PRPP synthetase; Phosphoribosylpyrophosphate synthetase
EC 2.4.2.8	IMP pyrophosphorylase; hypoxanthine---guanine phosphoribosyltransferase
EC 2.4.2.7	Adenine phosphoribosyltransferase; AMP pyrophosphorylase
EC 6.3.4.4	Adenylosuccinate synthase
EC 4.3.2.2	Adenylosuccinate lyase
EC 1.1.1.205	IMP dehydrogenase
EC 6.3.5.2	GMP synthetase (glutamine-hydrolysing)
EC 3.5.4.6	AMP deaminase
EC 1.7.1.7	GMP reductase
EC 3.1.3.5 5'-nucleotidase
EC 3.5.4.4	Adenosine deaminase
EC 3.5.4.3	Guanine deaminase
EC 1.17.3.2	Xanthine oxidase
EC 1.17.1.4	Xanthine dehydrogenase
EC 3.5.4.2	Adenine deaminase
EC 3.2.2.1	Purine nucleosidase
EC 3.2.2.8	Pyrimidine nucleosidase
EC 3.2.2.7	Adenosine nucleosidase
EC:3.2.2.2	Inosine nucleosidase
